# Supplementary material for: Eimeria maxima Rhomboid-like Protein 5 Provided Partial Protection against Homologous Challenge in Forms of Recombinant Protein and DNA Plasmid in Chickens
Source: Vaccines (Basel). 2021 Dec 27;10(1):32. doi: 10.3390/vaccines10010032 (PMC8781051; doi:10.3390/vaccines10010032)
Supplement: Supplementary file 1 [file vaccines-10-00032-s001.zip]

Archive with 1 entries (1 files):
- vaccines-1476624-supplementary.pdf
